# Supplementary material for: High Energy Storage Density in Nanocomposites of P(VDF-TrFE-CFE) Terpolymer and BaZr0.2Ti0.8O3 Nanoparticles
Source: Materials (Basel). 2022 Apr 27;15(9):3151. doi: 10.3390/ma15093151 (PMC9105365; doi:10.3390/ma15093151)
Supplement: Supplementary file 1 [file materials-15-03151-s001.zip]

Archive with 1 entries (1 files):
- materials-1670370-supplementary.pdf
